# Supplementary material for: Burden and risk factors for Schistosoma mansoni infection among primary school children: A quantitative school-based cross-sectional survey in Busega district, Northern Tanzania
Source: PLoS One. 2023 Jan 12;18(1):e0280180. doi: 10.1371/journal.pone.0280180 (PMC9836289; doi:10.1371/journal.pone.0280180)
Supplement: S1 Data — (XLS) [file pone.0280180.s005.xls]

## Sheet: Sheet1
id	interviewcode	q1gender	q2age	q3classlevel	q4heard	q5aschool	q5bradio	q5ctelevision	q5dhealth_facility	q5efamily_neighbors	q5fhealth_programs	q5gother	q5gothesrsources_specify	q6aIntestinals	q6burinarys	q6casian_types	q6dother_type	q7effected	q7bbathing	q7cswimming	q7ddrinking	q7eeating	q7fstepping	q7gworking	q7hsexual	q7iunboiled	q7jother	q8aabdomain	q8bdiarrhea	q8cblood	q8ddysendery	q8evomiting	q8fswollen	q8gurinatingbloods	q8hpainful	q8iswelling_limb	q8janemia	q8kflatulence	q8nbody_weakness	q8mothers_symptoms	q8ootherspecify	q9a	q9b	q9c	q9d	q9e	q9f	q9g	q9bother_behavior
1	RM	Male	11	Class4	Yes	Yes	Yes	No	Yes	Yes	No	Yes	BARABARANI	Yes	No	No	2	No	No	No	No	No	Yes	No	No	Yes	No	Yes	No	Yes	No	No	No	No	Yes	No	No	No	Yes	No	.	Yes	No	Yes	No	1	Yes	No	.
2	SW	Female	12	Class5	Yes	Yes	Yes	Yes	Yes	Yes	No	No	SANTANI	Yes	Yes	No	2	No	Yes	Yes	No	No	Yes	No	No	Yes	No	Yes	No	Yes	No	No	Yes	Yes	Yes	No	Yes	Yes	Yes	No	.	Yes	Yes	Yes	No	1	Yes	No	.
3	CD	Male	12	Class6	Yes	Yes	Yes	No	Yes	No	No	No	SENTANI	Yes	No	No	2	Yes	Yes	Yes	Yes	Yes	Yes	No	No	No	No	Yes	No	No	No	No	No	Yes	No	No	No	No	Yes	No	.	Yes	No	Yes	No	1	Yes	No	.
4	SW	Female	7	Class1	Yes	No	Yes	No	No	No	No	No	.	No	Yes	No	2	No	Yes	Yes	No	No	No	No	No	No	No	Yes	No	No	No	No	No	Yes	No	No	No	No	No	No	.	Yes	Yes	No	No	2	No	No	.
5	CD	Female	10	Class5	Yes	Yes	No	No	Yes	Yes	No	No	.	Yes	Yes	No	2	No	Yes	Yes	Yes	Yes	Yes	No	No	No	No	No	No	No	Yes	No	No	Yes	Yes	No	No	No	No	No	.	Yes	Yes	Yes	No	2	Yes	No	.
9	RE	Male	7	Class3	Yes	No	No	Yes	No	No	No	No	.	No	Yes	No	2	No	No	Yes	No	No	Yes	No	No	No	No	No	No	No	No	No	No	Yes	Yes	No	No	No	No	No	.	No	Yes	No	No	2	No	No	.
10	CD	Female	12	Class6	Yes	Yes	No	No	Yes	Yes	No	No	.	No	Yes	Yes	Yes	No	Yes	No	No	No	No	No	No	No	No	Yes	Yes	No	Yes	No	No	Yes	No	No	Yes	No	Yes	No	.	Yes	No	Yes	No	1	Yes	No	.
11	SW	Male	8	Class3	Yes	Yes	Yes	No	Yes	Yes	No	No	.	No	Yes	No	2	No	Yes	Yes	Yes	Yes	Yes	No	No	No	No	Yes	No	No	No	Yes	No	No	No	No	Yes	No	No	No	.	No	Yes	Yes	No	1	Yes	No	.
12	SW	Female	12	Class7	Yes	Yes	Yes	No	Yes	No	No	No	.	Yes	Yes	No	2	No	Yes	Yes	Yes	Yes	No	No	No	No	No	Yes	No	No	Yes	No	No	No	Yes	No	Yes	No	Yes	No	.	Yes	No	No	No	1	Yes	No	.
13	RE	Female	7	Class2	No								.																												.								.
14	RE	Female	10	Class4	Yes	Yes	No	No	No	No	No	No	.	Yes	No	No	2	No	No	No	Yes	No	No	No	No	No	No	Yes	No	No	No	Yes	No	No	No	No	No	No	No	No	.	Yes	No	No	No	2	No	No	.
15	SW	Male	10	Class4	Yes	Yes	No	Yes	No	No	No	No	.	No	Yes	No	2	Yes	No	Yes	Yes	No	No	No	No	No	No	Yes	No	No	No	Yes	No	Yes	No	No	No	No	No	No	.	No	Yes	Yes	No	2	No	No	.
16	RE	Female	7	Class2	No								.																												.								.
17	RE	Female	10	Class5	Yes	Yes	Yes	No	No	No	No	No	.	Yes	No	No	2	Yes	No	No	Yes	No	Yes	Yes	No	No	No	Yes	No	No	No	Yes	No	No	Yes	No	No	No	No	No	.	Yes	Yes	No	No	2	No	No	.
18	SW	Female	14	Class6	Yes	Yes	No	Yes	No	No	No	No	.	No	No	No	2	Yes	Yes	No	Yes	No	No	No	No	No	No	Yes	No	Yes	No	No	Yes	No	No	No	No	No	No	No	.	No	No	Yes	No	2	No	No	.
19	CD	Female	15	Class7	Yes	Yes	No	No	No	No	No	No	MKUTANO	Yes	No	No	2	Yes	Yes	Yes	No	No	Yes	No	No	Yes	No	Yes	No	Yes	No	No	No	Yes	Yes	No	No	No	No	No	.	Yes	Yes	Yes	No	1	No	No	.
20	RE	Male	13	Class4	Yes	Yes	Yes	No	Yes	No	No	No	.	No	Yes	No	2	No	No	Yes	No	No	Yes	No	No	No	No	Yes	No	No	No	No	No	No	Yes	No	No	No	Yes	No	.	No	No	Yes	No	2	Yes	No	.
21	SW	Female	11	Class6	Yes	Yes	No	No	Yes	Yes	No	No	.	Yes	No	No	2	No	Yes	Yes	No	No	Yes	No	No	No	No	No	No	No	Yes	Yes	No	No	No	No	No	No	No	No	.	No	Yes	Yes	No	2	No	No	.
22	RE	Female	11	Class5	Yes	Yes	Yes	No	No	No	No	No	.	Yes	No	No	2	Yes	Yes	No	No	No	No	No	No	No	No	Yes	No	No	No	Yes	No	No	No	No	No	No	Yes	No	.	No	Yes	No	No	2	Yes	No	.
23	RE	Female	11	Class6	Yes	Yes	No	No	No	No	No	No	.	Yes	No	No	2	No	No	No	No	No	Yes	No	No	No	No	Yes	No	No	No	No	No	Yes	No	No	No	No	No	No	.	No	No	Yes	No	2	No	No	.
24	CD	Male	16	Class7	Yes	No	No	No	No	Yes	No	No	.	Yes	No	No	2	Yes	Yes	No	Yes	Yes	Yes	No	Yes	Yes	No	No	No	No	No	No	No	No	No	No	No	No	No	No	.	No	No	Yes	No	1	No	No	.
25	RE	Female	10	Class5	Yes	Yes	No	Yes	Yes	No	No	No	.	Yes	No	No	2	Yes	No	No	No	No	Yes	No	No	No	No	Yes	No	No	No	No	No	No	No	No	No	No	Yes	No	.	Yes	No	No	No	2	Yes	No	.
26	RE	Female	12	Class5	Yes	Yes	No	No	No	No	No	No	.	Yes	No	No	2	Yes	Yes	No	No	No	No	No	No	Yes	No	Yes	No	No	No	No	No	No	No	No	No	No	Yes	No	.	Yes	No	No	No	2	No	No	.
27	RE	Female	13	Class5	Yes	Yes	No	Yes	Yes	No	No	No	.	Yes	No	No	2	Yes	Yes	No	No	No	No	No	No	No	No	Yes	No	No	No	No	No	No	Yes	No	No	No	No	No	.	Yes	No	No	No	2	No	No	.
28	SW	Female	10	Class3	Yes	No	Yes	No	No	No	No	No	.	Yes	No	No	2	No	Yes	No	Yes	Yes	No	No	No	No	No	Yes	No	No	No	No	No	Yes	No	No	No	No	No	No	.	Yes	Yes	Yes	No	2	No	No	.
29	SW	Female	8	Class3	Yes	No	Yes	No	No	No	No	No	.	Yes	No	No	2	No	Yes	Yes	Yes	No	No	No	No	No	No	Yes	No	No	Yes	Yes	No	No	Yes	No	No	No	No	No	.	Yes	Yes	No	Yes	2	No	No	.
30	SW	Female	9	Class4	Yes	Yes	Yes	No	Yes	No	No	No	.	Yes	No	No	2	Yes	No	Yes	No	No	No	No	No	No	No	Yes	No	Yes	No	No	No	Yes	No	No	No	No	No	No	.	No	Yes	No	No	2	Yes	No	.
31	RE	Female	12	Class6	Yes	Yes	Yes	No	Yes	No	No	No	.	Yes	Yes	No	2	Yes	No	No	No	No	Yes	No	No	No	No	Yes	No	No	No	No	No	No	No	Yes	No	No	No	No	.	Yes	No	Yes	No	2	No	No	.
32	RE	Female	13	Class6	Yes	Yes	Yes	No	Yes	No	No	No	.	No	No	No	2	No	No	Yes	No	No	No	No	No	No	No	No	No	No	Yes	No	No	No	No	No	No	No	Yes	No	.	No	Yes	No	No	2	No	No	.
33	SW	Female	14	Class7	Yes	Yes	No	Yes	Yes	No	No	No	.	No	Yes	No	2	No	Yes	Yes	Yes	No	No	No	No	No	No	No	Yes	Yes	Yes	No	No	No	No	No	No	No	No	No	.	No	No	Yes	No	1	No	No	.
34	CD	Female	11	Class6	No								.																												.								.
35	CD	Female	8	Class2	No								.																												.								.
36	SW	Female	10	Class4	Yes	Yes	Yes	Yes	No	No	No	No	.	Yes	No	No	2	No	Yes	Yes	No	No	No	No	No	No	No	Yes	No	Yes	No	Yes	No	No	No	No	No	No	No	No	.	Yes	Yes	No	No	2	No	No	.
37	RE	Female	7	Class2	Yes	Yes	No	No	No	No	No	No	.	Yes	No	No	2	No	Yes	No	No	No	No	No	No	Yes	No	Yes	No	No	No	No	No	Yes	No	No	No	No	No	No	.	No	Yes	No	No	2	No	No	.
38	RE	Female	8	Class3	No								.																												.								.
39	SW	Male	12	Class6	Yes	Yes	No	No	Yes	Yes	No	No	.	No	Yes	No	2	No	Yes	No	No	No	No	No	No	Yes	No	No	No	No	No	No	No	Yes	Yes	No	No	No	No	No	.	Yes	No	Yes	No	2	No	No	.
40	RE	Female	14	Class7	Yes	Yes	No	Yes	No	No	No	No	.	Yes	No	No	2	No	No	No	Yes	No	No	No	No	No	No	Yes	No	No	No	Yes	No	No	No	No	No	No	No	No	.	Yes	No	No	No	2	No	No	.
41	RE	Male	12	Class6	Yes	Yes	No	No	Yes	No	No	No	.	Yes	No	No	2	Yes	No	No	No	No	No	No	No	No	No	Yes	No	No	No	No	No	No	No	No	No	No	Yes	No	.	Yes	Yes	No	No	2	No	No	.
42	CD	Male	12	Class7	Yes	Yes	No	Yes	No	Yes	No	No	SIKONI	Yes	Yes	No	2	No	Yes	Yes	No	No	Yes	No	No	No	No	Yes	No	Yes	No	No	No	Yes	Yes	No	No	No	No	No	.	Yes	Yes	No	No	1	No	No	.
43	SW	Male	8	Class2	Yes	No	No	No	Yes	No	No	No	.	No	Yes	No	2	No	Yes	No	No	No	No	No	No	No	No	Yes	No	No	Yes	No	No	No	No	No	No	No	No	No	.	Yes	Yes	No	No	2	No	No	.
44	CD	Male	7	Class2	No								.																												.								.
45	RE	Female	9	Class3	Yes	Yes	No	No	Yes	No	No	No	.	Yes	Yes	No	2	Yes	Yes	No	No	No	No	No	No	No	No	Yes	No	Yes	No	No	No	No	Yes	No	No	No	No	No	.	Yes	No	No	No	2	No	No	.
46	RE	Female	11	Class5	Yes	Yes	Yes	No	No	No	No	No	.	Yes	Yes	No	2	No	No	Yes	No	No	No	No	No	No	No	Yes	No	No	No	No	No	No	No	No	No	No	No	No	.	Yes	Yes	No	No	2	No	No	.
47	CD	Female	12	Class5	Yes	Yes	No	No	No	No	No	No	.	Yes	Yes	No	2	Yes	Yes	Yes	No	No	No	No	No	No	No	Yes	No	Yes	No	No	No	Yes	No	No	No	No	No	No	.	Yes	Yes	Yes	No	2	Yes	No	.
48	VN	Female	8	Class3	Yes	Yes	No	No	No	Yes	No	No	.	No	No	No	2	No	Yes	No	No	No	Yes	No	No	No	No	No	No	Yes	No	No	No	Yes	Yes	No	No	No	No	No	.	Yes	No	No	No	2	No	No	.
49	RE	Male	8	Class4	Yes	Yes	No	No	Yes	No	No	No	.	Yes	No	No	2	Yes	No	No	Yes	No	No	No	No	No	No	Yes	No	No	No	No	No	No	Yes	No	No	No	No	No	.	Yes	No	No	No	2	No	No	.
50	SW	Female	10	Class5	Yes	No	Yes	No	No	No	No	No	.	No	Yes	No	2	Yes	Yes	Yes	No	No	No	No	No	No	No	Yes	No	No	No	No	No	Yes	Yes	No	No	No	No	No	.	Yes	Yes	Yes	No	2	No	No	.
51	RE	Male	10	Class5	Yes	Yes	No	No	No	No	No	No	.	Yes	No	No	2	No	Yes	Yes	No	No	No	No	Yes	No	No	Yes	No	No	No	No	No	No	Yes	No	No	No	No	No	.	Yes	Yes	No	No	2	Yes	No	.
52	SW	Female	14	Class6	Yes	Yes	No	No	Yes	No	No	No	.	Yes	No	No	2	Yes	No	Yes	Yes	No	No	No	No	No	No	Yes	Yes	No	No	No	Yes	No	No	No	No	No	No	No	.	Yes	Yes	Yes	No	2	No	No	.
53	CD	Female	10	Class5	Yes	Yes	No	No	No	Yes	No	No	.	No	Yes	No	2	Yes	No	Yes	Yes	No	No	No	No	No	No	Yes	No	No	No	No	No	Yes	No	No	No	No	No	No	.	Yes	Yes	No	No	2	Yes	No	.
54	SW	Male	8	Class2	Yes	No	Yes	No	No	No	No	No	.	No	Yes	No	2	No	Yes	Yes	No	No	No	No	No	No	No	No	Yes	No	No	No	No	Yes	No	No	No	No	No	No	.	Yes	Yes	No	No	2	No	No	.
55	RE	Male	13	Class6	Yes	Yes	No	No	No	No	No	No	.	Yes	Yes	No	2	Yes	No	Yes	No	No	No	No	No	No	No	Yes	No	No	No	No	No	No	Yes	No	No	No	No	No	.	Yes	No	No	No	2	No	No	.
56	SW	Male	10	Class5	Yes	No	Yes	No	No	No	No	No	.	No	Yes	No	2	Yes	No	Yes	No	No	No	No	No	No	No	Yes	No	No	No	No	No	Yes	No	No	No	No	No	No	.	Yes	Yes	No	No	2	No	No	.
57	SW	Male	13	Class6	Yes	No	Yes	No	No	Yes	No	No	.	No	Yes	No	2	No	Yes	Yes	No	No	Yes	No	No	No	No	No	No	No	No	No	No	Yes	Yes	No	No	No	No	No	.	Yes	No	Yes	No	2	No	No	.
58	SW	Female	11	Class4	Yes	No	Yes	No	No	No	No	No	.	No	Yes	No	2	Yes	No	Yes	No	No	No	No	No	No	No	Yes	No	No	No	No	Yes	No	No	No	No	No	No	No	.	Yes	Yes	No	No	2	No	No	.
59	RE	Female	11	Class5	Yes	Yes	No	Yes	Yes	No	No	No	.	Yes	Yes	No	2	No	Yes	No	No	No	No	No	No	Yes	No	Yes	No	No	No	No	No	No	No	No	Yes	No	No	No	.	Yes	Yes	Yes	No	2	No	No	.
60	RE	Female	11	Class5	Yes	Yes	No	No	Yes	No	No	No	.	Yes	Yes	No	2	Yes	No	No	No	Yes	No	No	No	No	No	Yes	No	No	No	Yes	No	No	No	No	No	No	Yes	No	.	Yes	Yes	No	No	2	Yes	No	.
61	RE	Female	11	Class5	Yes	Yes	No	No	No	No	No	No	.	Yes	No	No	2	No	No	Yes	No	No	Yes	No	No	No	No	Yes	No	No	No	No	No	No	Yes	No	No	No	No	No	.	Yes	No	No	No	2	No	No	.
62	SW	Female	8	Class3	Yes	No	Yes	No	Yes	No	No	No	.	No	Yes	No	2	Yes	No	Yes	No	No	No	No	No	No	No	Yes	No	No	No	No	No	Yes	Yes	No	No	No	No	No	.	No	Yes	Yes	No	2	No	No	.
63	SW	Female	7	Class2	Yes	No	Yes	No	No	No	No	No	.	No	Yes	No	2	Yes	Yes	Yes	No	No	No	No	No	No	No	Yes	No	No	Yes	No	No	Yes	No	No	No	No	No	No	.	Yes	No	Yes	No	2	No	No	.
64	CD	Male	6	Class1	No								.																												.								.
65	CS	Male	8	Class2	No								.																												.								.
66	VN	Male	14	Class7	Yes	Yes	Yes	No	No	Yes	No	No	.	No	Yes	No	2	No	Yes	Yes	No	No	Yes	No	No	No	No	No	No	Yes	No	No	No	Yes	Yes	No	No	No	No	No	.	Yes	Yes	Yes	No	2	No	No	.
67	CD	Female	7	Class2	No								.																												.								.
68	VN	Female	11	Class5	Yes	Yes	No	No	No	Yes	No	No	.	No	Yes	No	2	Yes	Yes	Yes	No	No	No	No	No	No	No	No	No	Yes	No	No	No	Yes	Yes	No	No	No	No	No	.	Yes	No	Yes	No	2	Yes	No	.
69	RE	Female	10	Class3	Yes	Yes	No	No	No	No	No	No	.	Yes	No	No	2	Yes	Yes	No	No	Yes	No	No	No	No	No	Yes	No	Yes	No	No	No	No	Yes	No	No	No	No	No	.	Yes	No	No	No	2	Yes	No	.
70	CD	Male	8	Class2	No								.																												.								.
71	RE	Male	12	Class4	Yes	Yes	No	Yes	Yes	No	No	No	.	Yes	Yes	No	2	Yes	Yes	No	No	No	Yes	No	No	No	No	Yes	No	No	No	No	No	Yes	No	No	No	Yes	No	No	.	Yes	No	No	No	2	Yes	No	.
72	VN	Female	12	Class5	Yes	Yes	No	No	No	Yes	No	No	.	No	Yes	No	2	Yes	No	Yes	No	No	Yes	No	No	Yes	No	No	No	Yes	No	No	No	Yes	Yes	No	No	No	No	No	.	Yes	Yes	No	No	2	Yes	No	.
73	RE	Female	10	Class4	Yes	Yes	Yes	No	Yes	No	No	No	.	Yes	Yes	No	2	Yes	No	No	No	No	Yes	No	No	No	No	Yes	No	No	No	No	No	Yes	No	No	No	No	Yes	No	.	Yes	Yes	No	No	2	No	No	.
74	CD	Male	7	Class3	No								.																												.								.
75	RE	Female	11	Class5	Yes	Yes	Yes	No	Yes	Yes	No	No	.	Yes	Yes	No	2	Yes	Yes	Yes	No	No	No	No	No	Yes	No	Yes	No	Yes	No	Yes	No	No	No	No	No	No	No	No	.	Yes	No	Yes	No	2	No	No	.
76	VN	Female	10	Class5	Yes	Yes	Yes	No	No	No	No	No	.	No	Yes	No	2	No	Yes	Yes	No	No	Yes	No	No	No	No	No	No	Yes	No	No	No	Yes	Yes	No	No	No	No	No	.	Yes	No	Yes	No	2	No	No	.
77	RE	Female	11	Class5	Yes	Yes	No	No	No	No	No	No	.	Yes	No	Yes	2	Yes	No	Yes	No	No	No	No	No	No	No	Yes	No	No	No	No	No	Yes	No	No	No	No	No	No	.	Yes	Yes	No	No	2	Yes	No	.
78	VN	Male	8	Class3	No								.																												.								.
79	VN	Male	12	Class4	Yes	No	No	No	No	Yes	No	No	.	No	Yes	No	2	No	Yes	Yes	No	No	Yes	No	No	No	No	No	No	Yes	No	No	Yes	Yes	Yes	No	No	No	No	No	.	Yes	No	No	No	2	Yes	No	.
80	SW	Male	12	Class6	Yes	Yes	No	No	No	No	No	No	.	Yes	No	No	2	No	No	Yes	No	No	No	No	No	No	No	No	No	No	Yes	No	No	Yes	No	No	No	No	No	No	.	Yes	Yes	No	No	2	Yes	No	.
81	RE	Female	9	Class5	Yes	Yes	Yes	Yes	No	No	No	No	.	Yes	Yes	No	2	Yes	Yes	No	Yes	No	No	No	No	Yes	No	Yes	No	No	Yes	No	No	No	Yes	No	No	No	Yes	No	.	Yes	Yes	No	No	2	No	No	.
82	RE	Male	7	Class1	No								.																												.								.
83	CD	Female	11	Class6	Yes	Yes	No	No	No	No	No	No	.	No	Yes	No	2	Yes	Yes	Yes	No	No	Yes	No	No	No	No	No	No	No	No	No	No	Yes	Yes	No	No	No	No	No	.	Yes	Yes	No	No	2	No	No	.
85	CD	Female	9	Class3	No								.																												.								.
86	CD	Male	11	Class3	No								.																												.								.
87	RE	Female	7	Class1	No								.																												.								.
88	CD	Male	9	Class3	Yes	Yes	No	No	No	Yes	No	No	.	Yes	Yes	No	2	Yes	Yes	Yes	No	No	No	No	No	No	No	Yes	No	No	No	No	No	Yes	No	No	No	No	No	No	.	Yes	Yes	Yes	No	2	Yes	No	.
89	CD	Female	9	Class3	No								.																												.								.
90	SW	Male	8	Class3	Yes	Yes	No	No	Yes	No	No	No	.	Yes	No	No	2	No	No	Yes	Yes	Yes	Yes	Yes	No	No	No	Yes	Yes	Yes	Yes	Yes	Yes	Yes	Yes	Yes	No	No	No	No	.	Yes	Yes	Yes	Yes	1	Yes	No	.
91	VN	Female	8	Class3	No								.																												.								.
92	RE	Female	9	Class2	No								.																												.								.
93	CD	Male	9	Class3	No								.																												.								.
94	VN	Male	9	Class3	No								.																												.								.
95	RE	Male	7	Class3	No								.																												.								.
96	CD	Female	8	Class3	No								.																												.								.
97	VN	Male	10	Class3	No								.																												.								.
98	CD	Male	10	Class4	No								.																												.								.
99	SW	Male	8	Class3	Yes	No	Yes	No	No	No	No	No	.	No	Yes	No	2	No	Yes	Yes	No	No	No	No	No	No	No	Yes	No	Yes	Yes	No	No	Yes	No	No	No	No	No	No	.	Yes	Yes	Yes	No	2	No	No	.
100	SW	Female	11	Class5	Yes	No	Yes	No	No	No	No	No	.	No	Yes	No	2	Yes	Yes	Yes	Yes	No	No	No	No	No	No	No	Yes	No	Yes	Yes	Yes	No	No	No	No	No	No	No	.	Yes	Yes	Yes	No	2	No	No	.
101	VN	Male	9	Class5	No								.																												.								.
102	RE	Male	10	Class4	Yes	Yes	No	No	No	No	No	No	.	Yes	Yes	No	2	Yes	Yes	No	No	No	Yes	No	No	No	No	Yes	No	No	No	No	Yes	No	No	No	No	No	Yes	No	.	Yes	Yes	No	No	2	No	No	.
103	VN	Male	11	Class4	Yes	No	No	No	No	Yes	No	No	.	No	Yes	No	2	No	Yes	Yes	No	No	No	No	No	No	No	Yes	No	Yes	No	No	No	Yes	No	No	No	No	No	No	.	Yes	No	Yes	No	2	No	No	.
104	SW	Male	11	Class4	Yes	No	Yes	No	No	No	No	No	.	No	Yes	No	2	No	Yes	Yes	Yes	No	No	No	No	No	No	Yes	No	No	Yes	No	Yes	Yes	No	No	No	No	No	No	.	Yes	Yes	Yes	Yes	2	No	No	.
105	CD	Male	11	Class4	Yes	Yes	No	No	No	No	No	No	.	Yes	Yes	No	2	Yes	Yes	Yes	No	No	No	No	No	No	No	Yes	Yes	No	No	No	No	Yes	No	No	No	No	No	No	.	Yes	Yes	No	No	2	Yes	No	.
106	RE	Male	11	Class6	Yes	No	No	No	No	Yes	No	No	.	Yes	Yes	No	2	Yes	Yes	No	No	No	No	No	No	Yes	No	Yes	No	No	No	No	No		Yes	No	No	No	Yes	No	.	Yes	Yes	No	No	2	No	No	.
107	VN	Male	13	Class6	Yes	Yes	No	No	No	Yes	No	No	.	No	Yes	No	2	No	Yes	Yes	No	No	Yes	No	No	No	No	No	No	No	Yes	No	No	Yes	Yes	No	No	No	No	No	.	Yes	Yes	No	No	2	Yes	No	.
108	CD	Female	11	Class6	Yes	Yes	No	No	No	Yes	No	No	.	Yes	Yes	No	2	Yes	Yes	Yes	Yes	No	No	No	No	No	No	Yes	No	No	No	No	No	Yes	No	No	No	No	No	No	.	Yes	Yes	Yes	No	2	Yes	No	.
109	SW	Male	12	Class6	Yes	No	No	No	No	Yes	No	No	.	No	Yes	No	2	Yes	Yes	Yes	Yes	No	No	No	No	No	No	Yes	No	Yes	Yes	No	No	Yes	No	No	No	No	No	No	.	No	Yes	Yes	No	2	No	No	.
110	RE	Male	12	Class6	Yes	Yes	No	No	No	No	No	No	.	Yes	No	No	2	Yes	Yes	No	No	No	No	No	No	No	No	Yes	No	No	No	No	No	No	Yes	No	No	No	Yes	No	.	Yes	Yes	No	No	2	No	No	.
111	RE	Male	12	Class6	Yes	Yes	No	Yes	No	No	No	No	.	Yes	Yes	No	2	Yes	Yes	Yes	No	No	No	No	No	No	No	Yes	No	No	No	Yes	No	No	No	Yes	No	No	No	No	.	Yes	Yes	No	No	2	No	No	.
112	CD	Female	11	Class6	Yes	No	No	No	No	Yes	No	No	.	Yes	Yes	No	2	Yes	Yes	Yes	Yes	No	No	No	No	No	No	Yes	No	Yes	No	No	No	Yes	No	No	No	No	No	No	.	Yes	Yes	Yes	No	2	Yes	No	.
113	VN	Female	13	Class6	Yes	Yes	No	No	No	Yes	No	No	.	No	Yes	No	2	Yes	Yes	Yes	No	No	Yes	No	No	No	No	No	No	Yes	No	No	No	Yes	Yes	No	No	No	No	No	.	Yes	Yes	No	No	2	Yes	No	.
114	SW	Female	9	Class4	Yes	Yes	No	No	Yes	No	No	No	.	Yes	No	No	2	Yes	Yes	Yes	Yes	No	No	No	No	No	No	Yes	No	Yes	Yes	No	Yes	No	No	No	No	No	No	No	.	Yes	Yes	Yes	No	2	No	No	.
115	RE	Female	10	Class4	Yes	Yes	No	No	No	No	No	No	.	Yes	Yes	No	2	Yes	Yes	No	No	No	No	No	No	No	No	Yes	Yes	No	No	No	No	No	No	No	No	No	No	No	.	Yes	Yes	No	No	2	No	No	.
116	RE	Female	11	Class4	Yes	Yes	No	No	No	Yes	No	No	.	Yes	Yes	No	2	Yes	Yes	No	No	No	No	No	No	No	No	Yes	No	No	No	No	No	No	Yes	No	No	No	No	No	.	Yes	Yes	No	No	2	No	No	.
117	VN	Female	9	Class4	Yes	Yes	Yes	No	No	No	No	No	.	No	Yes	No	2	Yes	Yes	Yes	No	No	Yes	No	No	No	No	No	No	Yes	No	No	No	Yes	Yes	No	No	No	No	No	.	Yes	Yes	No	No	2	Yes	No	.
118	RE	Female	10	Class4	Yes	Yes	No	No	No	No	No	No	.	Yes	Yes	No	2	Yes	Yes	No	No	No	No	No	No	Yes	No	Yes	Yes	No	No	No	No	No	Yes	No	No	No	No	No	.	Yes	Yes	No	No	2	No	No	.
119	CD	Male	12	Class5	Yes	Yes	Yes	No	No	No	Yes	No	.	Yes	Yes	No	2	Yes	Yes	Yes	No	No	No	No	No	No	No	Yes	Yes	Yes	No	No	No	Yes	No	No	No	No	No	No	.	Yes	Yes	Yes	No	2	No	No	.
120	SW	Male	11	Class5	Yes	Yes	Yes	No	No	Yes	No	No	.	Yes	No	No	2	Yes	Yes	Yes	Yes	No	No	No	No	No	No	Yes	Yes	Yes	Yes	No	Yes	Yes	No	No	No	No	No	No	.	Yes	Yes	Yes	No	2	Yes	No	.
121	RE	Male	12	Class5	Yes	Yes	No	No	No	No	No	No	.	Yes	Yes	No	2	Yes	Yes	No	No	No	No	No	No	Yes	No	Yes	No	No	No	No	No	No	Yes	No	No	No	Yes	No	.	Yes	Yes	No	No	2	No	No	.
122	VN	Male	10	Class5	Yes	Yes	Yes	No	No	Yes	No	No	.	No	Yes	No	2	Yes	Yes	No	No	No	Yes	No	No	No	No	Yes	No	Yes	No	No	No	Yes	No	No	No	No	No	No	.	Yes	No	Yes	No	2	Yes	No	.
123	SW	Male	11	Class5	Yes	Yes	Yes	No	Yes	Yes	No	No	.	Yes	No	No	2	Yes	Yes	Yes	Yes	No	No	No	No	No	No	Yes	No	Yes	Yes	No	No	Yes	No	No	No	No	No	No	.	Yes	Yes	Yes	No	2	No	No	.
124	CD	Male	12	Class5	Yes	Yes	Yes	No	No	Yes	No	No	.	Yes	Yes	No	2	Yes	Yes	Yes	No	No	No	No	No	No	No	Yes	No	Yes	No	No	No	Yes	Yes	No	No	No	No	No	.	Yes	Yes	No	No	2	Yes	No	.
125	RE	Male	12	Class5	Yes	Yes	Yes	No	No	No	No	No	.	Yes	Yes	No	2	Yes	Yes	No	No	No	Yes	No	No	No	No	Yes	Yes	No	No	No	No	No	Yes	No	No	No	No	No	.	Yes	Yes	No	No	2	No	No	.
126	SW	Female	15	Class7	Yes	Yes	Yes	No	No	Yes	No	No	.	Yes	No	No	2	Yes	Yes	Yes	Yes	No	No	No	No	No	No	Yes	No	Yes	Yes	No	Yes	Yes	Yes	No	No	No	No	No	.	Yes	Yes	Yes	No	2	No	No	.
127	VN	Female	15	Class7	Yes	Yes	No	No	No	Yes	No	No	.	No	Yes	No	2	Yes	Yes	Yes	No	No	Yes	No	No	No	No	Yes	No	Yes	No	No	No	Yes	Yes	Yes	Yes	No	No	No	.	Yes	No	No	Yes	2	Yes	No	.
128	CD	Female	12	Class7	No								.																												.								.
129	RE	Female	12	Class7	Yes	Yes	No	No	No	No	No	No	.	Yes	Yes	No	2	Yes	Yes	No	No	No	No	No	Yes	No	No	Yes	No	Yes	No	No	No	No	No	No	No	No	Yes	No	.	Yes	Yes	No	No	2	No	No	.
130	CD	Female	12	Class7	No								.																												.								.
131	CD	Female	13	Class7	No								.																												.								.
132	SW	Female	12	Class7	Yes	Yes	Yes	No	No	No	No	No	.	Yes	No	No	2	Yes	Yes	Yes	Yes	No	No	No	No	No	No	Yes	No	No	Yes	No	No	Yes	Yes	No	No	No	No	No	.	Yes	Yes	Yes	No	2	No	No	.
133	CD	Male	16	Class7	No								.																												.								.
134	VN	Male	15	Class7	Yes	Yes	Yes	No	No	Yes	No	No	.	No	Yes	No	2	Yes	Yes	Yes	No	No	Yes	No	No	No	No	Yes	No	Yes	No	No	No	Yes	No	Yes	No	No	No	No	.	Yes	Yes	Yes	No	2	Yes	No	.
135	CD	Male	16	Class7	Yes	Yes	No	No	No	Yes	No	No	.	Yes	Yes	No	2	Yes	Yes	Yes	No	No	No	No	No	No	No	Yes	Yes	Yes	No	No	No	Yes	No	No	No	No	No	No	.	Yes	Yes	Yes	No	2	No	No	.
136	SW	Male	14	Class7	Yes	Yes	Yes	Yes	No	No	No	No	.	Yes	No	No	2	Yes	Yes	Yes	Yes	No	No	No	No	No	No	Yes	No	No	Yes	No	No	Yes	Yes	No	No	No	No	No	.	Yes	Yes	Yes	No	2	No	No	.
137	CD	Male	14	Class7	Yes	Yes	Yes	Yes	No	Yes	No	No	.	Yes	Yes	No	2	Yes	Yes	Yes	No	No	No	No	No	No	No	Yes	Yes	No	No	No	No	Yes	No	No	No	No	No	No	.	Yes	Yes	Yes	No	2	No	No	.
138	VN	Male	13	Class7	Yes	Yes	No	No	No	Yes	No	No	.	No	Yes	No	2	Yes	Yes	No	Yes	No	Yes	No	No	No	No	Yes	No	Yes	No	No	No	Yes	Yes	No	No	No	No	No	.	Yes	Yes	No	No	2	Yes	No	.
139	SW	Male	12	Class7	Yes	Yes	Yes	Yes	No	No	No	No	.	Yes	No	No	2	Yes	Yes	Yes	Yes	No	No	No	No	No	No	Yes	No	Yes	Yes	Yes	No	Yes	No	No	No	No	No	No	.	Yes	Yes	Yes	Yes	2	No	No	.
140	VN	Male	15	Class7	Yes	Yes	Yes	No	No	Yes	No	No	.	No	Yes	No	2	Yes	Yes	Yes	No	No	Yes	No	No	No	No	Yes	No	Yes	Yes	No	No	Yes	Yes	Yes	No	No	No	No	.	Yes	Yes	No	No	2	Yes	No	.
141	RE	Male	14	Class7	Yes	Yes	Yes	No	No	No	No	No	.	Yes	Yes	No	2	Yes	Yes	No	No	No	No	No	No	No	No	Yes	No	No	No	No	No	Yes	No	No	No	No	Yes	No	.	Yes	Yes	No	No	2	No	No	.
142	SW	Male	10	Class4	Yes	Yes	Yes	Yes	No	No	No	No	.	No	Yes	No	2	Yes	Yes	Yes	Yes	No	No	No	No	No	No	Yes	No	Yes	Yes	No	Yes	No	No	No	No	No	No	No	.	Yes	Yes	Yes	Yes	2	No	No	.
143	SW	Male	9	Class4	Yes	Yes	Yes	No	No	No	No	No	.	No	Yes	No	2	No	Yes	Yes	Yes	No	No	No	No	No	No	No	No	No	No	No	Yes	Yes	Yes	No	No	No	No	No	.	No	Yes	Yes	No	2	No	No	.
144	RE	Male	10	Class4	No								.																												.								.
145	CD	Male	12	Class5	No								.																												.								.
146	CD	Male	15	Class7	Yes	Yes	No	Yes	No	Yes	No	No	.	Yes	Yes	No	2	Yes	Yes	Yes	No	No	No	No	No	No	No	Yes	Yes	No	No	No	No	Yes	No	No	No	No	No	No	.	Yes	Yes	Yes	No	2	No	No	.
147	VN	Male	7	Class1	No								.																												.								.
148	CD	Male	9	Class3	No								.																												.								.
149	VN	Male	10	Class4	Yes	No	No	No	No	Yes	No	No	.	No	Yes	No	2	Yes	Yes	Yes	No	No	Yes	No	No	No	No	Yes	No	Yes	No	No	No	Yes	No	Yes	No	No	No	No	.	Yes	Yes	No	No	2	Yes	No	.
150	SW	Female	10	Class4	Yes	Yes	Yes	Yes	No	No	No	No	.	Yes	No	No	2	Yes	Yes	Yes	Yes	No	No	No	No	No	No	Yes	Yes	Yes	Yes	Yes	No	Yes	No	No	No	No	No	No	.	Yes	Yes	Yes	No	2	No	No	.
151	CD	Female	10	Class4	No								.																												.								.
152	SW	Female	10	Class3	Yes	Yes	Yes	Yes	No	No	No	No	.	Yes	No	No	2	Yes	Yes	Yes	Yes	No	No	No	No	No	No	No	Yes	No	Yes	No	Yes	Yes	No	No	No	No	No	No	.	Yes	Yes	No	Yes	2	No	No	.
153	CD	Male	7	Class1	No								.																												.								.
154	RE	Female	7	Class1	Yes	Yes	No	No	No	No	No	No	.	Yes	No	No	2	Yes	No	No	No	No	No	No	No	Yes	No	Yes	No	No	No	No	No	No	No	No	No	No	No	No	.	No	Yes	No	No	2	No	No	.
155	CD	Male	7	Class1	Yes	Yes	No	No	No	Yes	No	No	.	Yes	No	No	2	No	Yes	Yes	No	No	No	No	No	No	No	No	No	No	No	No	No	Yes	No	No	No	No	No	No	.	Yes	Yes	No	No	2	No	No	.
156	RE	Female	6	Class1	No								.																												.								.
157	VN	Female	7	Class1	No								.																												.								.
158	RE	Female	6	Class1	No								.																												.								.
159	RE	Female	7	Class1	Yes	Yes	No	No	No	No	No	No	.	Yes	No	No	2	No	Yes	No	No	No	No	No	No	No	No	Yes	No	No	No	No	No	No	No	No	No	No	No	No	.	No	Yes	No	No	2	No	No	.
160	CD	Male	6	Class1	No								.																												.								.
161	VN	Male	7	Class1	No								.																												.								.
162	RE	Male	6	Class1	No								.																												.								.
163	VN	Male	7	Class1	No								.																												.								.
164	RE	Male	6	Class1	No								.																												.								.
165	RE	Female	6	Class1	No								.																												.								.
166	VN	Male	7	Class1	No								.																												.								.
167	VN	Male	6	Class1	No								.																												.								.
168	VN	Male	6	Class1	No								.																												.								.
169	VN	Female	6	Class1	No								.																												.								.
170	VN	Male	7	Class1	No								.																												.								.
171	CD	Male	15	Class5	Yes	Yes	No	Yes	No	No	No	No	.	Yes	Yes	No	2	Yes	No	Yes	No	No	No	No	No	No	No	Yes	No	No	No	No	No	Yes	No	No	No	No	No	No	.	Yes	Yes	No	No	2	No	No	.
172	RE	Female	10	Class5	Yes	Yes	No	No	No	No	No	No	.	Yes	Yes	No	2	Yes	No	No	Yes	No	No	No	No	No	No	Yes	No	No	No	No	No	No	No	No	No	No	Yes	No	.	Yes	No	No	No	2	Yes	No	.
173	CD	Male	6	Class1	No								.																												.								.
174	CD	Female	7	Class1	No								.																												.								.
175	RE	Female	6	Class1	No								.																												.								.
176	CD	Female	6	Class1	Yes	Yes	No	No	No	No	No	No	.	Yes	Yes	No	2	Yes	Yes	No	No	No	No	No	No	No	No	Yes	No	No	No	No	No	No	No	No	No	No	No	No	.	No	Yes	No	No	2	No	No	.
177	CD	Male	8	Class3	No								.																												.								.
178	RE	Male	6	Class1	No								.																												.								.
179	SW	Male	8	Class3	No								.																												.								.
180	SW	Male	7	Class1	No								.																												.								.
181	SW	Male	6	Class1	No								.																												.								.
182	SW	Female	11	Class4	Yes	Yes	No	No	Yes	No	No	No	.	Yes	No	No	2	Yes	No	Yes	Yes	Yes	No	No	No	No	No	Yes	No	No	Yes	No	Yes	Yes	No	No	No	No	No	No	.	Yes	Yes	Yes	No	2	No	No	.
183	CD	Male	10	Class3	No								.																												.								.
184	HK	Male	8	Class1	Yes	Yes	No	No	No	Yes	No	No	.	Yes	Yes	No	2	No	Yes	Yes	No	No	No	No	No	No	No	No	No	No	No	No	No	Yes	No	No	No	Yes	No	No	.	Yes	No	Yes	No	2	No	No	.
185	LM	Female	8	Class2	Yes	Yes	Yes	Yes	No	No	No	No	.	Yes	Yes	No	2	No	Yes	Yes	Yes	No	Yes	No	No	No	No	Yes	No	Yes	Yes	No	No	Yes	No	No	Yes	No	No	No	.	No	Yes	Yes	No	2	Yes	No	.
186	RC	Male	7	Class1	Yes	Yes	Yes	No	No	Yes	No	No	.	No	No	No	Yes	Yes	Yes	Yes	Yes	No	No	No	No	No	No	Yes	Yes	Yes	No	No	No	No	No	No	No	Yes	Yes	No	.	Yes	Yes	Yes	No	2	No	No	.
187	LM	Male	8	Class2	Yes	No	No	No	No	Yes	No	No	.	Yes	Yes	No	2	Yes	Yes	Yes	No	No	Yes	Yes	Yes	Yes	No	Yes	No	Yes	Yes	Yes	Yes	Yes	Yes	No	Yes	Yes	Yes	No	.	Yes	Yes	Yes	Yes	1	Yes	No	.
188	SS	Male	7	Class1	Yes	No	No	No	No	Yes	No	No	.	No	Yes	No	2	No	No	No	No	No	Yes	No	No	No	No	No	No	No	No	No	No	Yes	No	No	No	Yes	No	No	.	Yes	No	No	No	2	No	No	.
189	RC	Male	8	Class2	Yes	Yes	No	No	No	Yes	No	No	.	No	No	No	Yes	No	Yes	No	Yes	No	No	No	No	No	No	Yes	Yes	Yes	Yes	No	No	Yes	No	No	No	No	No	No	.	Yes	Yes	Yes	No	2	No	No	.
190	HK	Male	12	Class1	Yes	No	Yes	No	No	Yes	No	No	.	Yes	Yes	No	2	No	No	Yes	Yes	No	No	No	No	No	No	Yes	No	No	No	No	No	Yes	No	No	No	Yes	No	No	.	Yes	No	Yes	No	2	No	No	.
191	RC	Male	7	Class1	Yes	Yes	Yes	No	No	Yes	No	No	.	No	No	No	Yes	No	Yes	Yes	Yes	Yes	No	No	No	No	No	Yes	Yes	Yes	No	No	No	No	No	No	No	No	No	No	.	Yes	Yes	No	No	1	No	No	.
192	HK	Male	7	Class1	No								.																												.								.
193	RC	Male	8	Class1	Yes	Yes	No	No	No	Yes	No	No	.	No	No	No	Yes	No	Yes	Yes	Yes	No	No	No	No	No	No	Yes	Yes	Yes	Yes	No	No	Yes	No	No	No	No	No	No	.	Yes	Yes	No	No	2	No	No	.
194	DE	Male	8	Class1	No								.																												.								.
195	LM	Female	6	Class1	Yes	Yes	No	No	No	Yes	No	No	.	Yes	Yes	No	2	Yes	Yes	No	Yes	Yes	Yes	No	No	No	No	Yes	No	No	No	No	No	No	No	No	No	No	No	No	.	No	Yes	No	No	2	Yes	No	.
196	RC	Female	7	Class1	No								.																												.								.
197	LM	Female	6	Class1	Yes	No	No	No	No	Yes	No	No	.	Yes	No	No	2	Yes	Yes	Yes	Yes	Yes	Yes	Yes	Yes	Yes	No	Yes	Yes	Yes	Yes	Yes	Yes	Yes	Yes	No	Yes	Yes	Yes	No	.	Yes	Yes	Yes	Yes	1	Yes	No	.
198	HK	Female	7	Class1	Yes	Yes	No	No	No	Yes	No	No	.	Yes	Yes	No	2	No	Yes	Yes	No	No	No	No	No	No	No	Yes	No	No	No	No	No	Yes	No	No	No	No	No	No	.	Yes	Yes	No	No	2	No	No	.
199	LM	Female	7	Class1	Yes	Yes	Yes	No	No	No	No	No	.	Yes	Yes	No	2	No	Yes	Yes	Yes	No	No	No	No	Yes	No	Yes	No	No	Yes	No	No	Yes	No	No	Yes	No	No	No	.	Yes	Yes	No	No	2	Yes	No	.
200	LM	Female	7	Class1	No								.																												.								.
201	ED	Female	7	Class2	No								.																												.								.
202	RC	Female	6	Class1	Yes	Yes	No	No	No	No	No	No	.	No	No	No	Yes	No	Yes	Yes	Yes	No	No	No	No	Yes	No	No	Yes	Yes	Yes	No	No	Yes	No	No	No	No	No	No	.	Yes	Yes	Yes	No	2	No	No	.
203	SS	Female	8	Class2	No								.																												.								.
204	LM	Female	9	Class2	Yes	Yes	No	Yes	No	Yes	Yes	No	.	Yes	Yes	No	2	Yes	Yes	Yes	Yes	Yes	Yes	Yes	Yes	Yes	No	Yes	No	Yes	Yes	Yes	No	Yes	Yes	No	Yes	Yes	Yes	No	.	Yes	Yes	Yes	Yes	1	Yes	No	.
205	HK	Female	8	Class1	Yes	No	Yes	No	Yes	No	No	No	.	Yes	Yes	No	2	No	No	Yes	Yes	No	No	No	No	No	No	Yes	No	Yes	No	No	No	No	No	No	No	No	No	No	.	Yes	Yes	No	No	2	No	No	.
206	RC	Male	8	Class2	Yes	No	No	No	No	Yes	No	No	.	No	No	No	Yes	No	Yes	Yes	Yes	No	No	No	No	Yes	No	Yes	Yes	No	No	No	No	Yes	No	No	No	No	No	No	.	Yes	Yes	No	No	1	No	No	.
207	SS	Female	9	Class2	Yes	Yes	No	No	No	No	No	No	.	Yes	No	No	2	Yes	Yes	No	No	No	No	No	No	No	No	Yes	No	No	No	No	No	Yes	No	No	No	No	No	No	.	Yes	No	No	No	2	Yes	No	.
208	RC	Female	7	Class1	Yes	Yes	No	No	No	Yes	No	No	.	No	No	No	Yes	No	Yes	Yes	Yes	No	No	No	No	No	No	Yes	No	No	Yes	Yes	No	Yes	No	No	No	No	No	No	.	Yes	Yes	Yes	No	2	No	No	.
209	RC	Male	7	Class1	Yes	Yes	No	No	No	Yes	No	No	.	No	No	No	Yes	No	Yes	Yes	Yes	No	No	No	No	No	No	No	Yes	Yes	Yes	No	Yes	No	No	No	No	No	No	No	.	No	Yes	Yes	No	2	No	No	.
210	SS	Male	9	Class2	Yes	Yes	No	No	No	Yes	No	No	.	Yes	No	No	2	Yes	No	No	No	No	Yes	No	No	No	No	Yes	No	No	No	No	No	Yes	No	No	No	No	No	No	.	Yes	Yes	No	No	2	No	No	.
211	SS	Female	7	Class1	No								.																												.								.
212	DE	Female	7	Class2	No								.																												.								.
213	ED	Male	7	Class2	No								.																												.								.
214	RC	Female	8	Class2	Yes	Yes	No	No	No	Yes	No	No	.	No	No	No	Yes	No	Yes	Yes	Yes	No	No	No	No	No	No	Yes	Yes	No	Yes	No	No	No	No	No	No	No	No	No	.	Yes	Yes	Yes	No	2	No	No	.
215	HK	Female	8	Class1	Yes	No	No	No	Yes	Yes	No	No	.	Yes	Yes	No	2	No	Yes	Yes	No	No	No	No	No	No	No	Yes	No	No	No	No	No	Yes	No	No	No	No	No	No	.	Yes	Yes	No	No	2	No	No	.
216	HK	Male	8	Class1	Yes	Yes	No	No	Yes	No	No	No	.	Yes	Yes	No	2	No	Yes	Yes	No	No	No	No	No	No	No	Yes	No	No	No	No	No	Yes	No	No	No	No	No	No	.	Yes	Yes	No	No	2	No	No	.
217	SS	Female	8	Class1	Yes	No	No	No	No	Yes	No	No	.	Yes	No	No	2	Yes	Yes	No	No	No	No	No	No	No	No	Yes	No	Yes	No	No	No	Yes	No	No	No	No	No	No	.	Yes	Yes	No	Yes	2	No	No	.
218	EB	Female	7	Class2	No								.																												.								.
219	DE	Male	7	Class2	No								.																												.								.
220	RC	Male	6	Class1	Yes	Yes	No	No	No	Yes	No	No	.	No	No	No	Yes	No	Yes	Yes	Yes	No	No	No	No	No	No	Yes	Yes	Yes	Yes	No	No	No	No	No	No	No	No	No	.	Yes	Yes	Yes	No	2	No	No	.
221	RC	Male	7	Class1	Yes	Yes	No	No	No	Yes	No	No	.	No	No	No	Yes	Yes	Yes	Yes	No	No	No	No	No	No	No	Yes	Yes	Yes	No	No	No	No	No	No	No	No	No	No	.	Yes	Yes	Yes	No	2	No	No	.
222	RC	Male	10	Class2	Yes	Yes	Yes	No	No	Yes	No	No	.	No	No	No	Yes	No	Yes	Yes	No	No	No	No	No	Yes	No	Yes	Yes	Yes	Yes	No	No	No	No	No	No	No	No	No	.	Yes	Yes	Yes	No	2	No	No	.
223	RC	Female	7	Class1	Yes	Yes	No	No	No	Yes	No	No	.	No	No	No	Yes	Yes	Yes	Yes	Yes	No	No	No	No	No	No	Yes	Yes	Yes	No	No	No	No	No	No	No	No	No	No	.	Yes	Yes	Yes	No	2	No	No	.
224	EB	Male	8	Class2	Yes	Yes	Yes	No	No	Yes	No	No	.	Yes	Yes	No	2	No	No	No	No	No	No	No	No	No	Yes	Yes	No	No	No	No	No	No	No	No	No	No	No	No	.	No	Yes	No	No	2	No	No	.
225	SS	Male	10	Class2	Yes	No	Yes	No	No	Yes	No	No	.	Yes	No	No	2	No	Yes	No	Yes	No	Yes	No	No	No	No	Yes	Yes	No	No	No	No	Yes	No	No	No	No	No	No	.	Yes	Yes	No	No	2	Yes	No	.
226	RC	Male	8	Class2	Yes	Yes	No	No	No	Yes	No	No	.	No	No	No	Yes	Yes	Yes	Yes	No	No	No	No	No	No	No	Yes	Yes	Yes	Yes	No	No	No	No	No	No	No	No	No	.	Yes	Yes	Yes	No	2	No	No	.
227	lm	Male	9	Class2	Yes	Yes	No	No	No	Yes	No	No	.	Yes	Yes	No	2	No	Yes	Yes	Yes	No	Yes	No	No	Yes	No	Yes	Yes	No	Yes	No	Yes	Yes	Yes	No	No	No	No	No	.	Yes	Yes	No	No	2	Yes	No	.
228	rc	Male	8	Class2	Yes	Yes	No	No	No	Yes	No	No	.	No	No	No	2	Yes	Yes	Yes	No	No	No	No	No	No	No	Yes	Yes	Yes	No	No	No	No	No	No	No	No	No	No	.	Yes	Yes	Yes	No	2	No	No	.
229	SS	Female	8	Class1	Yes	No	Yes	No	No	Yes	No	No	.	Yes	Yes	No	2	Yes	No	Yes	Yes	No	No	No	No	No	No	Yes	No	Yes	No	No	No	Yes	No	No	No	No	No	No	.	Yes	Yes	No	No	1	No	No	.
230	EB	Male	8	Class2	Yes	Yes	No	No	No	No	No	No	.	Yes	Yes	No	2	No	Yes	No	No	No	No	No	No	No	No	Yes	No	No	No	No	No	Yes	No	No	No	No	No	No	.	No	No	No	No	2	No	No	.
231	SS	Female	7	Class1	No								.																												.								.
232	SS	Female	8	Class2	Yes	No	Yes	No	No	Yes	No	No	.	Yes	Yes	No	2	Yes	No	No	Yes	No	No	No	No	No	No	Yes	No	Yes	No	No	No	No	No	No	No	No	No	No	.	Yes	No	No	Yes	2	Yes	No	.
233	LM	Male	8	Class2	No								.																												.								.
234	HK	Male	6	Class1	Yes	Yes	No	No	Yes	No	No	No	.	Yes	Yes	No	2	No	Yes	Yes	Yes	No	No	No	No	No	No	Yes	No	Yes	Yes	No	No	Yes	No	No	No	No	No	No	.	Yes	Yes	Yes	No	2	No	No	.
235	SS	Male	10	Class4	Yes	Yes	No	No	Yes	Yes	No	No	.	Yes	Yes	No	2	Yes	Yes	No	Yes	No	Yes	No	No	Yes	No	Yes	Yes	No	No	No	No	Yes	No	Yes	No	No	No	No	.	Yes	No	Yes	No	2	Yes	No	.
236	EB	Male	10	Class3	No								.																												.								.
237	ED	Male	9	Class3	No								.																												.								.
238	EB	Male	9	Class3	No								.																												.								.
239	EB	Female	9	Class4	Yes	Yes	No	No	No	Yes	No	No	.	No	Yes	No	2	No	Yes	No	No	No	No	No	No	No	No	Yes	No	No	No	No	No	Yes	No	No	No	No	No	No	.	Yes	Yes	No	No	2	No	No	.
240	LM	Female	10	Class4	No								.																												.								.
241	SS	Female	10	Class4	Yes	Yes	No	No	Yes	Yes	No	No	.	Yes	Yes	No	2	Yes	Yes	No	Yes	No	No	No	No	No	No	Yes	No	No	No	No	No	Yes	No	No	No	Yes	No	No	.	Yes	Yes	Yes	No	2	Yes	No	.
242	HK	Male	12	Class4	Yes	Yes	No	Yes	No	No	No	No	.	Yes	Yes	No	2	No	Yes	Yes	No	No	No	No	No	No	No	Yes	No	Yes	No	No	No	Yes	No	No	No	No	No	No	.	Yes	Yes	Yes	No	2	No	No	.
243	LM	Male	9	Class4	Yes	Yes	Yes	No	No	No	No	No	.	Yes	Yes	No	2	No	Yes	Yes	Yes	No	Yes	No	No	Yes	No	Yes	No	No	Yes	Yes	No	Yes	No	No	No	No	Yes	No	.	Yes	Yes	No	No	2	Yes	No	.
244	EB	Male	9	Class4	Yes	Yes	No	No	No	No	No	No	.	Yes	No	No	2	No	Yes	No	No	No	No	No	No	No	No	Yes	No	Yes	Yes	No	No	No	No	No	No	No	No	No	.	No	Yes	No	No	2	No	No	.
245	RC	Female	10	Class4	Yes	Yes	No	No	No	Yes	No	No	.	No	No	No	2	Yes	Yes	Yes	Yes	No	No	No	No	No	No	Yes	Yes	Yes	Yes	No	No	No	No	No	No	No	No	No	.	Yes	Yes	Yes	Yes	2	No	No	.
246	SS	Female	10	Class4	No								.																												.								.
247	RC	Female	10	Class4	Yes	Yes	No	No	No	Yes	Yes	No	.	No	No	No	Yes	Yes	Yes	Yes	No	No	No	No	No	No	No	Yes	Yes	Yes	Yes	No	No	No	No	No	No	No	Yes	No	.	Yes	Yes	Yes	No	2	No	No	.
248	SS	Female	10	Class4	Yes	Yes	No	No	No	Yes	No	No	.	Yes	Yes	No	2	Yes	Yes	No	Yes	No	No	No	No	No	No	Yes	No	No	No	No	Yes	Yes	No	No	Yes	No	No	No	.	Yes	Yes	Yes	No	1	Yes	No	.
249	ED	Female	10	Class4	No								.																												.								.
250	RC	Male	9	Class4	Yes	Yes	No	No	No	Yes	No	No	.	No	No	No	Yes	Yes	Yes	Yes	Yes	No	No	No	No	Yes	No	Yes	Yes	Yes	Yes	No	No	No	No	No	No	Yes	Yes	No	.	Yes	Yes	Yes	Yes	2	No	No	.
251	ED	Male	8	Class4	Yes	No	No	No	No	Yes	No	No	.	No	Yes	No	2	No	Yes	No	No	No	No	No	No	No	No	Yes	No	Yes	No	No	No	No	No	No	No	No	No	No	.	No	Yes	No	No	2	No	No	.
252	RC	Male	10	Class4	Yes	Yes	No	No	No	Yes	No	No	.	No	No	No	Yes	Yes	Yes	Yes	Yes	No	No	No	No	No	No	Yes	Yes	Yes	Yes	No	No	No	No	No	No	No	No	No	.	Yes	Yes	Yes	No	2	No	No	.
253	HK	Female	9	Class4	Yes	Yes	No	No	Yes	No	No	No	.	Yes	Yes	No	2	No	Yes	No	No	Yes	No	No	No	No	No	Yes	No	No	No	No	No	Yes	No	No	No	Yes	No	No	.	Yes	Yes	No	No	2	No	No	.
254	RC	Female	10	Class4	Yes	Yes	No	No	No	Yes	No	No	.	No	No	No	Yes	No	Yes	Yes	Yes	Yes	No	No	No	No	No	Yes	Yes	Yes	Yes	No	No	No	No	No	No	No	No	No	.	Yes	Yes	Yes	No	2	No	No	.
255	RC	Female	10	Class4	Yes	Yes	Yes	No	No	Yes	No	No	.	No	No	No	Yes	Yes	Yes	Yes	Yes	No	No	No	No	No	No	Yes	Yes	Yes	No	No	No	Yes	No	No	Yes	No	Yes	No	.	Yes	Yes	Yes	No	2	No	No	.
256	SS	Female	10	Class4	Yes	No	Yes	No	No	Yes	No	No	.	Yes	Yes	No	2	No	Yes	No	Yes	Yes	No	No	No	No	No	Yes	No	No	No	No	No	Yes	Yes	No	No	No	No	No	.	Yes	No	Yes	No	1	No	No	.
257	HK	Female	8	Class4	Yes	Yes	No	No	Yes	No	No	No	.	Yes	Yes	No	2	No	Yes	Yes	No	Yes	No	No	No	No	No	Yes	No	No	No	No	No	Yes	No	No	No	Yes	No	No	.	Yes	Yes	No	No	1	No	No	.
258	LM	Male	10	Class4	No								.																												.								.
259	rc	Male	10	Class4	Yes	Yes	No	No	No	Yes	No	No	.	No	No	No	Yes	Yes	Yes	Yes	No	No	No	No	No	No	No	Yes	Yes	Yes	Yes	No	No	No	No	No	No	No	Yes	No	.	Yes	Yes	Yes	No	2	No	No	.
260	lm	Male	10	Class4	Yes	Yes	Yes	No	No	No	No	No	.	Yes	Yes	No	2	No	Yes	Yes	No	No	Yes	No	No	No	No	Yes	No	Yes	No	No	No	Yes	No	No	Yes	No	No	No	.	Yes	No	No	No	1	Yes	No	.
261	ss	Male	11	Class4	Yes	Yes	No	No	No	Yes	No	No	.	Yes	Yes	No	2	Yes	Yes	No	Yes	No	No	No	No	No	No	Yes	No	No	No	No	No	No	Yes	No	No	No	No	No	.	Yes	Yes	Yes	No	2	No	No	.
262	rc	Male	11	Class4	Yes	Yes	Yes	No	No	Yes	No	No	.	No	No	No	Yes	Yes	Yes	Yes	Yes	No	No	No	No	No	No	Yes	Yes	Yes	Yes	No	No	No	No	No	No	No	No	No	.	Yes	Yes	Yes	Yes	2	No	No	.
263	hs	Female	7	Class3	Yes	Yes	No	Yes	No	No	No	No	.	Yes	Yes	No	2	No	Yes	Yes	No	No	No	No	No	No	No	Yes	No	Yes	No	No	No	Yes	No	No	No	Yes	No	No	.	Yes	Yes	No	No	2	No	No	.
264	rc	Female	8	Class3	No								.																												.								.
265	rc	Female	9	Class3	Yes	Yes	Yes	No	No	Yes	No	No	.	No	No	No	Yes	Yes	Yes	Yes	Yes	No	No	No	No	Yes	No	Yes	Yes	Yes	Yes	No	No	No	No	No	No	No	No	No	.	Yes	Yes	Yes	No	2	No	No	.
266	ss	Female	10	Class3	Yes	Yes	No	No	No	Yes	No	No	.	Yes	Yes	No	2	Yes	Yes	No	Yes	No	Yes	No	No	No	No	Yes	No	Yes	No	No	No	Yes	Yes	No	No	No	No	No	.	Yes	Yes	Yes	No	1	Yes	No	.
267	rc	Female	9	Class3	No								.																												.								.
268	hk	Female	12	Class3	Yes	Yes	No	Yes	No	No	No	No	.	Yes	Yes	No	2	No	Yes	Yes	No	No	No	No	No	No	No	Yes	No	No	No	No	No	Yes	No	No	No	No	No	No	.	Yes	Yes	No	No	2	No	No	.
269	rc	Female	9	Class3	Yes	Yes	Yes	No	No	Yes	Yes	No	.	No	No	No	Yes	Yes	Yes	Yes	Yes	No	No	No	No	Yes	No	Yes	Yes	Yes	Yes	No	No	No	No	No	No	No	No	No	.	Yes	Yes	Yes	No	2	No	No	.
270	lm	Female	9	Class3	No								.																												.								.
271	SS	Female	9	Class3	Yes	Yes	No	No	No	Yes	No	No	.	Yes	Yes	No	2	Yes	Yes	No	Yes	No	No	No	No	No	No	Yes	No	No	No	Yes	No	Yes	No	No	No	No	No	No	.	Yes	Yes	Yes	No	2	Yes	No	.
272	LM	Female	9	Class3	Yes	No	No	No	No	Yes	No	No	.	Yes	Yes	No	2	No	Yes	Yes	No	No	Yes	No	No	No	No	Yes	No	No	Yes	No	No	Yes	No	No	No	No	No	No	.	Yes	Yes	No	No	2	No	No	.
273	RC	Female	9	Class3	Yes	Yes	No	No	No	No	Yes	No	.	No	No	No	2	Yes	Yes	Yes	Yes	No	No	No	No	Yes	No	Yes	Yes	No	No	No	Yes	Yes	No	No	No	No	No	No	.	Yes	Yes	Yes	No	2	No	No	.
274	SS	Female	10	Class3	Yes	Yes	Yes	No	No	Yes	No	No	.	Yes	Yes	No	2	Yes	Yes	No	Yes	No	Yes	No	No	No	No	Yes	No	No	No	Yes	No	Yes	Yes	No	No	No	No	No	.	Yes	Yes	Yes	No	2	Yes	No	.
275	HK	Male	10	Class3	Yes	Yes	No	No	No	Yes	No	No	.	Yes	Yes	No	2	No	Yes	Yes	No	No	No	No	No	No	No	Yes	No	No	No	No	No	Yes	No	No	No	Yes	No	No	.	Yes	Yes	No	No	2	No	No	.
276	ED	Male	11	Class3	No								.																												.								.
277	RC	Male	11	Class3	Yes	Yes	Yes	No	No	Yes	No	No	.	No	No	No	Yes	Yes	Yes	Yes	Yes	No	No	No	No	No	No	Yes	Yes	Yes	Yes	No	No	No	No	No	No	No	No	No	.	Yes	Yes	No	No	2	No	No	.
278	EB	Male	10	Class3	Yes	Yes	No	No	No	No	No	No	.	Yes	No	No	2	No	Yes	No	No	No	No	No	No	No	No	Yes	No	Yes	No	No	No	No	No	No	No	No	No	No	.	No	Yes	No	No	2	No	No	.
279	SS	Male	9	Class3	Yes	Yes	No	No	No	Yes	No	No	.	Yes	Yes	No	2	Yes	Yes	Yes	Yes	No	No	No	No	No	No	Yes	No	Yes	No	No	No	Yes	Yes	No	No	No	No	No	.	Yes	No	Yes	No	1	Yes	No	.
280	LM	Male	9	Class3	Yes	Yes	No	No	No	No	No	No	.	No	No	No	Yes	No	Yes	No	Yes	No	Yes	No	No	No	No	No	No	No	No	No	No	No	No	No	No	No	No	Yes	.	No	Yes	No	No	2	No	No	.
281	RC	Male	10	Class3	Yes	No	No	No	No	Yes	Yes	No	.	No	No	No	Yes	Yes	Yes	Yes	Yes	No	No	No	No	No	No	Yes	Yes	Yes	Yes	No	No	No	No	No	Yes	No	No	No	.	Yes	Yes	Yes	No	2	No	No	.
282	HK	Male	8	Class3	Yes	Yes	Yes	No	No	No	No	No	.	Yes	Yes	No	2	No	Yes	Yes	No	No	No	No	No	No	No	Yes	No	No	No	No	No	Yes	No	No	No	Yes	No	No	.	Yes	Yes	No	No	2	No	No	.
283	SS	Male	10	Class3	Yes	Yes	No	No	No	Yes	No	No	.	Yes	Yes	Yes	Yes	No	No	No	No	No	No	No	No	No	No	Yes	No	No	No	Yes	No	Yes	Yes	No	No	No	No	No	.	Yes	Yes	Yes	No	1	Yes	No	.
284	RC	Male	10	Class3	Yes	Yes	No	No	No	Yes	No	No	.	No	No	No	Yes	Yes	Yes	Yes	Yes	No	No	No	No	No	No	Yes	Yes	Yes	Yes	No	No	No	No	No	No	No	No	No	.	Yes	Yes	Yes	Yes	2	No	No	.
285	RC	Male	10	Class4	No								.																												.								.
286	SS	Female	10	Class3	No								.																												.								.
287	SS	Male	14	Class7	Yes	Yes	Yes	No	Yes	Yes	No	No	.	Yes	Yes	No	2	Yes	Yes	Yes	Yes	No	No	No	No	No	No	Yes	No	No	No	No	No	No	Yes	No	No	Yes	No	No	.	Yes	Yes	Yes	No	1	Yes	No	.
288	LM	Male	14	Class7	Yes	Yes	Yes	No	No	No	No	No	.	Yes	Yes	No	2	No	Yes	No	No	No	No	No	No	No	No	Yes	No	No	Yes	No	No	No	No	No	No	No	No	No	.	No	No	No	No	1	No	No	.
289	LM	Male	14	Class7	Yes	Yes	No	No	No	Yes	No	No	.	No	Yes	No	2	No	Yes	Yes	Yes	Yes	No	No	No	Yes	No	Yes	Yes	Yes	No	No	No	Yes	Yes	No	Yes	No	Yes	No	.	Yes	No	Yes	No	1	Yes	No	.
290	SS	Male	16	Class7	Yes	Yes	No	No	Yes	Yes	No	No	.	Yes	Yes	No	2	Yes	Yes	Yes	Yes	Yes	Yes	No	No	Yes	No	Yes	Yes	Yes	No	Yes	No	Yes	Yes	No	No	No	No	No	.	Yes	Yes	Yes	No	1	Yes	No	.
291	SS	Male	13	Class6	Yes	Yes	No	No	Yes	No	No	No	.	Yes	Yes	No	2	Yes	Yes	Yes	Yes	No	Yes	No	No	No	No	Yes	No	No	No	Yes	No	Yes	Yes	No	No	No	No	No	.	Yes	Yes	Yes	No	2	Yes	No	.
292	SS	Male	14	Class7	Yes	Yes	No	No	Yes	Yes	No	No	.	Yes	Yes	No	2	No	Yes	Yes	Yes	Yes	Yes	No	No	Yes	No	Yes	Yes	Yes	Yes	No	No	No	No	No	Yes	Yes	Yes	No	.	Yes	Yes	Yes	Yes	1	Yes	No	.
293	DR	Male	14	Class7	Yes	Yes	Yes	Yes	No	No	No	No	.	No	Yes	No	2	Yes	No	No	No	No	No	No	No	No	No	No	No	No	Yes	No	No	No	No	No	No	No	No	No	.	No	No	Yes	No	2	No	No	.
294	HK	Male	15	Class7	Yes	No	Yes	No	Yes	No	No	No	.	Yes	Yes	No	2	No	Yes	Yes	No	No	No	No	No	No	No	Yes	No	No	No	No	No	No	Yes	No	No	No	No	No	.	No	No	Yes	No	1	Yes	No	.
295	LM	Female	14	Class7	Yes	Yes	No	No	No	Yes	No	No	.	Yes	Yes	No	2	No	Yes	Yes	Yes	Yes	Yes	No	Yes	Yes	No	Yes	Yes	Yes	Yes	Yes	Yes	Yes	Yes	Yes	No	No	Yes	No	.	Yes	Yes	Yes	No	1	Yes	No	.
296	DS	Female	14	Class7	Yes	Yes	No	No	No	No	No	No	.	Yes	No	No	2	No	No	No	Yes	No	No	No	No	No	No	No	No	No	Yes	No	No	No	No	No	No	No	No	No	.	No	Yes	No	No	2	No	No	.
297	LM	Female	13	Class7	Yes	No	No	No	No	Yes	No	No	.	Yes	No	No	2	Yes	Yes	Yes	Yes	No	Yes	No	Yes	No	No	Yes	Yes	Yes	Yes	No	Yes	No	Yes	Yes	Yes	No	No	No	.	No	Yes	Yes	No	1	Yes	No	.
298	DS	Female	14	Class7	Yes	Yes	Yes	No	No	No	No	No	.	Yes	No	No	2	No	Yes	No	No	No	No	No	No	No	No	Yes	No	No	No	No	No	No	No	No	No	No	No	No	.	No	Yes	No	No	2	No	No	.
299	RC	Female	14	Class7	Yes	Yes	No	No	No	Yes	No	No	.	No	No	No	Yes	No	Yes	Yes	Yes	Yes	No	No	No	Yes	No	Yes	Yes	Yes	Yes	Yes	No	No	No	No	No	No	No	No	.	Yes	Yes	Yes	No	2	No	No	.
300	LM	Female	14	Class7	Yes	No	Yes	No	No	Yes	No	No	.	Yes	Yes	No	2	No	Yes	Yes	Yes	Yes	Yes	No	Yes	Yes	No	Yes	Yes	Yes	Yes	Yes	Yes	Yes	Yes	Yes	Yes	Yes	No	No	.	Yes	Yes	Yes	No	1	Yes	No	.
301	DS	Female	14	Class7	Yes	Yes	No	No	No	No	No	No	.	Yes	No	No	2	Yes	No	No	No	No	No	No	No	No	No	Yes	No	No	Yes	No	No	No	No	No	No	No	No	No	.	No	No	Yes	No	2	No	No	.
302	SS	Male	14	Class7	Yes	Yes	Yes	No	Yes	No	No	No	.	Yes	Yes	No	2	Yes	Yes	Yes	Yes	No	Yes	No	No	No	No	Yes	No	No	No	No	No	Yes	Yes	No	No	Yes	No	No	.	Yes	Yes	Yes	No	2	Yes	No	.
303	HK	Male	16	Class7	Yes	No	Yes	No	Yes	No	No	No	.	Yes	Yes	No	2	No	No	Yes	Yes	No	No	No	No	No	No	No	No	Yes	No	No	No	Yes	Yes	No	No	No	No	No	.	No	No	Yes	No	1	No	No	.
304	DS	Female	14	Class7	Yes	Yes	No	No	Yes	No	No	No	.	Yes	No	No	2	No	No	No	Yes	No	No	No	No	No	No	No	No	No	Yes	No	No	Yes	No	No	No	No	No	No	.	No	No	Yes	No	2	No	No	.
305	RC	Female	14	Class7	Yes	Yes	Yes	No	No	Yes	Yes	No	.	No	No	No	Yes	No	Yes	Yes	Yes	No	No	No	No	Yes	No	Yes	Yes	Yes	Yes	No	No	No	No	No	Yes	No	Yes	No	.	Yes	Yes	Yes	Yes	2	No	No	.
306	RC	Female	15	Class7	Yes	Yes	Yes	No	Yes	Yes	Yes	No	.	No	No	No	Yes	No	Yes	Yes	Yes	No	No	No	No	No	No	Yes	Yes	Yes	Yes	Yes	No	Yes	Yes	No	Yes	No	Yes	No	.	Yes	Yes	Yes	Yes	1	No	No	.
307	RC	Female	14	Class7	Yes	Yes	Yes	Yes	Yes	Yes	Yes	No	.	No	No	No	Yes	Yes	Yes	Yes	Yes	Yes	No	No	No	No	No	Yes	Yes	Yes	Yes	No	No	Yes	No	No	Yes	No	Yes	No	.	Yes	Yes	Yes	No	2	No	No	.
308	SS	Male	15	Class7	Yes	Yes	No	No	Yes	Yes	No	No	.	Yes	No	No	2	Yes	Yes	Yes	Yes	No	Yes	No	No	No	No	Yes	Yes	Yes	No	No	No	No	No	No	No	Yes	No	No	.	Yes	Yes	Yes	No	2	Yes	No	.
309	HK	Male	13	Class7	Yes	Yes	Yes	No	Yes	No	No	No	.	Yes	Yes	No	2	Yes	No	No	No	Yes	No	No	No	No	No	Yes	No	Yes	No	No	No	Yes	No	No	No	No	No	No	.	Yes	No	Yes	No	1	No	No	.
310	HK	Male	13	Class6	Yes	Yes	No	No	No	Yes	No	No	.	Yes	Yes	No	2	No	No	No	Yes	Yes	Yes	No	No	No	No	No	No	Yes	No	No	Yes	Yes	No	No	No	No	No	No	.	Yes	No	Yes	No	2	No	No	.
311	LM	Male	15	Class6	Yes	Yes	No	No	No	Yes	No	No	.	Yes	Yes	No	2	Yes	Yes	Yes	Yes	Yes	Yes	Yes	No	Yes	No	Yes	Yes	Yes	Yes	Yes	Yes	Yes	Yes	No	No	Yes	Yes	No	.	Yes	Yes	Yes	Yes	1	Yes	No	.
312	LM	Male	13	Class6	No								.																												.								.
313	RC	Male	15	Class6	Yes	Yes	Yes	Yes	Yes	Yes	Yes	No	.	No	No	No	Yes	No	Yes	Yes	Yes	No	No	No	No	Yes	No	Yes	Yes	Yes	Yes	Yes	No	No	No	No	Yes	Yes	Yes	No	.	Yes	Yes	Yes	Yes	2	No	No	.
314	SS	Male	15	Class6	Yes	Yes	No	No	No	No	No	No	.	Yes	Yes	No	2	Yes	Yes	Yes	Yes	No	No	No	No	No	No	Yes	Yes	No	No	Yes	No	Yes	Yes	No	No	Yes	No	No	.	Yes	Yes	Yes	No	2	Yes	No	.
315	HK	Male	15	Class7	Yes	Yes	No	No	Yes	Yes	No	No	.	Yes	Yes	No	2	No	No	Yes	Yes	Yes	No	No	No	No	No	Yes	No	No	No	No	Yes	No	Yes	No	No	No	No	No	.	No	No	Yes	No	1	No	No	.
316	RC	Female	14	Class7	Yes	Yes	Yes	No	Yes	Yes	Yes	No	.	No	No	No	Yes	No	Yes	Yes	Yes	No	No	No	No	No	No	Yes	Yes	Yes	Yes	Yes	No	Yes	No	No	Yes	No	Yes	No	.	Yes	Yes	Yes	No	1	No	No	.
317	DS	Female	13	Class6	No								.																												.								.
318	RC	Female	11	Class5	No								.																												.								.
319	DS	Female	11	Class5	Yes	Yes	No	No	No	No	No	No	.	Yes	No	No	2	No	Yes	No	No	No	No	No	No	No	No	No	No	No	Yes	No	No	No	No	No	No	No	No	No	.	No	No	No	No	2	Yes	No	.
320	RC	Female	12	Class5	No								.																												.								.
321	RC	Female	11	Class5	Yes	Yes	Yes	No	Yes	Yes	Yes	No	.	No	No	No	Yes	No	Yes	Yes	Yes	No	No	No	No	Yes	No	Yes	Yes	Yes	Yes	No	No	Yes	Yes	No	Yes	No	Yes	No	.	No	Yes	Yes	No	2	No	No	.
322	SS	Female	13	Class6	Yes	Yes	No	No	Yes	Yes	No	No	.	Yes	Yes	No	2	Yes	Yes	Yes	Yes	No	No	No	No	No	No	Yes	No	Yes	No	No	No	Yes	Yes	No	No	No	No	No	.	Yes	Yes	Yes	No	2	Yes	No	.
323	RC	Male	11	Class5	No								.																												.								.
324	HK	Male	13	Class6	Yes	Yes	No	No	No	No	No	No	.	Yes	Yes	No	2	No	Yes	Yes	No	No	No	No	No	No	No	No	No	Yes	Yes	No	No	Yes	No	No	No	No	No	No	.	No	Yes	Yes	No	2	No	No	.
325	DS	Male	14	Class6	No								.																												.								.
326	LM	Male	13	Class5	Yes	Yes	No	No	No	No	No	No	.	Yes	Yes	No	2	Yes	Yes	Yes	No	No	No	No	No	Yes	No	Yes	Yes	Yes	Yes	Yes	No	Yes	No	No	Yes	No	No	No	.	Yes	Yes	No	No	2	Yes	No	.
327	RC	Male	11	Class5	Yes	Yes	Yes	Yes	No	Yes	Yes	No	.	No	No	No	Yes	No	Yes	Yes	Yes	Yes	No	No	No	No	No	Yes	Yes	Yes	Yes	Yes	No	No	No	No	No	No	No	No	.	Yes	Yes	Yes	No	2	No	No	.
328	DS	Male	15	Class5	No								.																												.								.
329	HK	Male	11	Class5	Yes	Yes	No	No	No	No	No	No	.	Yes	Yes	No	2	No	Yes	No	No	Yes	No	No	No	No	No	Yes	No	No	No	No	No	Yes	No	No	No	Yes	No	No	.	Yes	Yes	No	No	2	No	No	.
330	DS	Male	11	Class5	Yes	Yes	Yes	No	No	No	No	No	.	Yes	No	No	2	No	No	No	No	Yes	No	No	No	No	No	No	No	No	Yes	No	Yes	No	No	No	No	No	No	No	.	No	No	No	No	2	Yes	No	.
331	RC	Male	15	Class6	Yes	Yes	Yes	Yes	Yes	Yes	Yes	No	.	No	No	No	Yes	No	Yes	Yes	Yes	No	No	Yes	No	Yes	No	Yes	Yes	Yes	Yes	Yes	Yes	Yes	No	Yes	No	Yes	No	No	.	Yes	Yes	Yes	Yes	1	No	No	.
332	SS	Female	13	Class5	Yes	Yes	Yes	No	Yes	Yes	No	No	.	Yes	Yes	No	2	Yes	Yes	No	Yes	No	No	No	No	No	No	Yes	No	Yes	No	No	No	Yes	Yes	No	No	No	No	No	.	Yes	Yes	Yes	No	2	No	No	.
333	HK	Female	12	Class5	Yes	No	No	No	No	Yes	No	No	.	Yes	Yes	No	2	No	Yes	No	Yes	No	No	No	No	No	No	Yes	No	No	No	No	Yes	Yes	No	No	No	No	No	No	.	Yes	No	Yes	No	2	No	No	.
334	RC	Female	12	Class6	Yes	Yes	No	No	No	Yes	Yes	No	.	No	No	No	Yes	No	Yes	Yes	No	No	No	No	Yes	No	No	No	No	No	No	No	No	No	No	No	No	No	No	No	.	Yes	Yes	Yes	No	2	No	No	.
335	LM	Female	12	Class6	No								.																												.								.
336	SS	Female	13	Class5	Yes	Yes	Yes	No	Yes	No	No	No	.	Yes	Yes	No	2	No	No	No	Yes	No	Yes	No	No	Yes	No	Yes	No	Yes	No	No	No	Yes	Yes	No	No	No	No	No	.	Yes	No	Yes	No	2	Yes	No	.
337	DS	Female	12	Class6	No								.																												.								.
338	DS	Female	16	Class6	Yes	Yes	No	No	No	No	No	No	.	Yes	No	No	2	No	Yes	No	No	No	No	No	No	No	No	Yes	No	No	Yes	No	No	No	No	No	No	No	No	No	.	No	Yes	No	No	2	No	No	.
339	HK	Female	14	Class7	Yes	Yes	No	Yes	No	No	No	No	.	Yes	Yes	No	2	No	No	No	Yes	Yes	No	No	No	No	No	No	No	Yes	No	Yes	No	Yes	No	No	No	No	No	No	.	No	Yes	Yes	No	2	No	No	.
340	RC	Male	12	Class5	Yes	Yes	Yes	No	No	Yes	Yes	No	.	No	No	No	Yes	No	Yes	Yes	Yes	No	No	No	No	Yes	No	Yes	Yes	Yes	Yes	Yes	No	Yes	No	No	Yes	No	Yes	No	.	Yes	Yes	Yes	No	2	No	No	.
341	LM	Female	13	Class6	No								.																												.								.
342	SS	Female	12	Class6	Yes	Yes	No	No	Yes	Yes	No	No	.	Yes	Yes	No	2	No	Yes	Yes	Yes	No	No	No	No	No	No	Yes	No	Yes	No	No	No	Yes	Yes	No	No	No	No	No	.	Yes	Yes	Yes	No	2	No	No	.
343	LM	Male	11	Class5	Yes	Yes	No	Yes	No	Yes	No	No	.	Yes	Yes	No	2	Yes	Yes	Yes	Yes	No	No	No	No	Yes	No	Yes	Yes	Yes	Yes	Yes	No	Yes	Yes	No	No	No	Yes	No	.	Yes	Yes	Yes	No	2	Yes	No	.
344	DS	Male	14	Class5	No								.																												.								.
345	DS	Female	14	Class6	No								.																												.								.
346	DS	Male	11	Class4	Yes	No	No	No	Yes	No	No	No	.	Yes	No	No	2	No	No	No	Yes	No	No	No	No	No	No	No	No	No	Yes	No	Yes	No	No	No	No	No	No	No	.	No	No	Yes	No	2	No	No	.
347	DS	Female	11	Class5	Yes	Yes	Yes	No	No	No	No	No	.	Yes	No	No	2	No	Yes	No	No	No	No	No	No	No	No	Yes	No	No	Yes	No	No	No	No	No	No	No	No	No	.	No	Yes	No	No	2	No	No	.
348	LM	Female	12	Class5	Yes	Yes	Yes	No	No	No	No	No	.	Yes	Yes	No	2	Yes	Yes	Yes	Yes	Yes	Yes	No	No	Yes	No	Yes	Yes	Yes	No	Yes	No	Yes	Yes	No	No	No	Yes	No	.	Yes	Yes	Yes	No	1	Yes	No	.
349	RC	Female	11	Class5	No								.																												.								.
350	RC	Female	12	Class5	Yes	Yes	Yes	No	Yes	Yes	Yes	No	.	No	No	No	Yes	No	Yes	Yes	Yes	No	No	No	No	No	No	Yes	Yes	Yes	Yes	Yes	No	Yes	No	No	Yes	No	Yes	No	.	Yes	Yes	Yes	No	2	No	No	.
351	RC	Female	12	Class5	Yes	Yes	Yes	Yes	Yes	Yes	Yes	No	.	No	No	No	Yes	No	Yes	Yes	Yes	No	No	Yes	No	Yes	No	Yes	Yes	Yes	Yes	Yes	No	Yes	Yes	Yes	Yes	Yes	Yes	No	.	Yes	Yes	Yes	Yes	2	No	No	.
352	DS	Female	12	Class6	Yes	Yes	No	No	No	No	No	No	.	Yes	No	No	2	No	Yes	No	No	No	No	No	No	No	No	Yes	No	No	No	No	No	No	No	No	No	No	No	No	.	Yes	No	No	No	2	No	No	.
353	RC	Female	12	Class6	Yes	Yes	Yes	Yes	Yes	Yes	Yes	No	.	No	No	No	Yes	No	Yes	Yes	Yes	No	No	No	No	Yes	No	Yes	Yes	Yes	Yes	Yes	Yes	Yes	No	No	Yes	Yes	Yes	No	.	Yes	Yes	Yes	Yes	1	No	No	.
354	DS	Male	8	Class2	No								.																												.								.
355	RC	Female	12	Class5	Yes	Yes	Yes	Yes	Yes	Yes	No	No	.	No	No	No	Yes	No	Yes	Yes	Yes	No	No	No	No	No	No	Yes	Yes	Yes	Yes	No	No	Yes	No	No	No	No	No	No	.	Yes	Yes	Yes	No	2	No	No	.
356	RC	Male	11	Class5	Yes	Yes	Yes	Yes	Yes	Yes	Yes	No	.	No	No	No	Yes	No	Yes	Yes	Yes	Yes	No	No	No	Yes	No	Yes	Yes	Yes	Yes	Yes	No	Yes	No	No	Yes	No	Yes	No	.	Yes	Yes	Yes	Yes	2	No	No	.
357	DS	Female	13	Class6	Yes	Yes	No	No	No	No	No	No	.	No	Yes	No	2	No	No	No	No	Yes	No	No	No	No	No	No	No	No	Yes	No	No	No	No	No	No	No	No	No	.	Yes	No	No	No	2	No	No	.
358	SS	Male	11	Class5	Yes	Yes	No	No	Yes	Yes	No	No	.	Yes	Yes	No	2	Yes	Yes	No	Yes	No	Yes	No	No	No	No	Yes	No	Yes	No	No	No	Yes	Yes	No	No	No	No	No	.	Yes	No	Yes	No	2	Yes	No	.
359	RC	Male	12	Class5	Yes	Yes	Yes	No	Yes	Yes	Yes	Yes	.	No	No	No	Yes	No	Yes	Yes	Yes	Yes	No	No	No	Yes	No	Yes	Yes	Yes	Yes	Yes	Yes	Yes	Yes	Yes	Yes	Yes	Yes	No	.	Yes	Yes	Yes	Yes	2	No	No	.
360	DS	Female	12	Class6	No								.																												.								.
361	HK	Female	12	Class6	Yes	Yes	No	No	No	Yes	No	No	.	Yes	Yes	No	2	No	Yes	Yes	No	No	No	No	No	No	No	No	No	Yes	Yes	No	No	No	Yes	No	No	No	No	No	.	Yes	No	No	No	1	No	No	.
362	SS	Male	11	Class5	Yes	Yes	Yes	No	Yes	Yes	No	No	.	Yes	Yes	No	2	Yes	No	Yes	Yes	No	Yes	No	No	No	No	Yes	No	Yes	No	No	No	Yes	Yes	No	No	No	No	No	.	Yes	No	Yes	No	1	Yes	No	.
363	RC	Male	13	Class6	Yes	Yes	Yes	No	Yes	Yes	Yes	No	.	No	No	No	Yes	No	Yes	Yes	Yes	No	No	No	Yes	No	No	Yes	Yes	No	Yes	Yes	No	No	Yes	Yes	Yes	Yes	No	No	.	Yes	Yes	Yes	No	2	No	No	.
364	LM	Female	12	Class6	Yes	No	No	No	No	Yes	No	No	.	Yes	Yes	No	2	Yes	Yes	Yes	Yes	No	Yes	No	No	Yes	No	Yes	Yes	No	Yes	No	No	Yes	Yes	No	No	No	Yes	No	.	Yes	Yes	Yes	No	1	Yes	No	.
365	SS	Female	12	Class6	Yes	Yes	Yes	Yes	Yes	Yes	No	No	.	Yes	Yes	No	2	Yes	Yes	Yes	Yes	No	No	No	No	No	No	Yes	No	Yes	No	No	No	Yes	Yes	No	No	Yes	No	No	.	Yes	Yes	Yes	No	1	Yes	No	.
366	HK	Male	13	Class6	Yes	Yes	Yes	No	No	No	No	No	.	Yes	Yes	No	2	No	Yes	Yes	No	No	No	No	No	No	No	No	No	Yes	No	No	No	Yes	Yes	No	No	No	No	No	.	Yes	Yes	No	No	2	No	No	.
367	DS	Male	13	Class6	Yes	Yes	No	No	No	Yes	No	No	.	Yes	No	No	2	No	No	No	Yes	No	No	No	No	No	No	Yes	No	No	Yes	No	No	No	No	No	No	No	No	No	.	No	No	Yes	No	2	No	No	.
[truncated: 67 more columns]
